# Supplementary material for: Divergent dynamics of sexual and habitat isolation at the transition between stick insect populations and species
Source: Nat Commun. 2024 Mar 13;15:2273. doi: 10.1038/s41467-024-46294-9 (PMC10937975; doi:10.1038/s41467-024-46294-9)
Supplement: Supplementary file 4 — Supplementary Data 1–5 [file 41467_2024_46294_MOESM4_ESM.xlsx]

## Sheet: Supplementary Data 1
Supplementary Data 1: Characteristics of the 42 population pairs of Timema. For geography, A = allopatric, P = parapatric (i.e., 'sympatric/parapatric'). % pick 1 refers to proportion of individuals from population 1 choosing host 1 in the feeding trial and % pick 2 refers to proportion of individuals from population 2 choosing host 1 in the feeding trial. SI is the index of sexual isolation desc…
Pair	Type	Species 1	Species 2	Populations	Host 1	Host 2	Geography	% Pick 1	% Pick 2	SI
1	T. cristinae populations	cristinae	cristinae	VPC X PRC	Ceanothus	Ceanothus	A	91	93	-0.069
2	T. cristinae populations	cristinae	cristinae	PE X GI	Ceanothus	Ceanothus	A	100	94	NA
3	T. cristinae populations	cristinae	cristinae	P X LA	Ceanothus	Adenostoma	A	93	66	0.036
4	T. cristinae populations	cristinae	cristinae	WCC X LRN	Ceanothus	Adenostoma	A	88	82	0.145
5	T. cristinae populations	cristinae	cristinae	HVC X HVA	Ceanothus	Adenostoma	P	84	75	0.017
6	T. cristinae populations	cristinae	cristinae	OUTC X OUTA	Ceanothus	Adenostoma	P	89	80	-0.85
7	T. cristinae populations	cristinae	cristinae	MBOXC X MBOXA	Ceanothus	Adenostoma	P	87	60	0.345
8	T. cristinae populations	cristinae	cristinae	OGC X OGA	Ceanothus	Adenostoma	P	77	66	-1.916
9	T. cristinae populations	cristinae	cristinae	MC X MA	Ceanothus	Adenostoma	P	81	62	NA
10	T. cristinae populations	cristinae	cristinae	R12C X R12A	Ceanothus	Adenostoma	P	88	43	-1.408
11	T. cristinae populations	cristinae	cristinae	R6C X R23A	Ceanothus	Adenostoma	A	100	47	0.365
12	T. podura populations	podura	podura	BSC X DZRA	Ceanothus	Adenostoma	A	32	36	0.183
13	T. podura populations	podura	podura	BMTC X TPA	Ceanothus	Adenostoma	A	0	44	1
14	T. poppensis populations	poppensis	poppensis	KM2DF X FISHR4DF	Pseudotsuga	Pseudotsuga	A	48	40	NA
15	T. poppensis populations	poppensis	poppensis	TBARNF X FROKF13	Pseudotsuga	Pseudotsuga	A	53	37	0.553
16	T. poppensis populations	poppensis	poppensis	KM1C X KM1DF	Ceanothus	Pseudotsuga	P	94	10	NA
17	T. knulli populations	knulli	knulli	BCTURNP x BCTURNC	Pinus	Ceanothus	P	54	74	-1.352
18	T. curi populations	curi	curi	CRC X CRA	Ceanothus	Adenostoma	P	57	29	NA
19	T. curi populations	curi	curi	CRM X CRQ	Arctostaphylos	Quercus	P	31	40	NA
20	T. chumash populations	chumash	chumash	HF1Q X BASQ	Quercus	Quercus	A	81	70	NA
21	T. chumash populations	chumash	chumash	GR6.03Q X HF5Q	Quercus	Quercus	A	80	59	0.609
22	T. chumash populations	chumash	chumash	BMTC X 19.75C	Ceanothus	Ceanothus	A	71	87	NA
23	T. chumash populations	chumash	chumash	HF6Q X GR10.43Q	Quercus	Quercus	A	68	86	-0.457
24	T. chumash populations	chumash	chumash	HF7Q X HF10Q	Quercus	Quercus	A	70	68	NA
25	T. chumash populations	chumash	chumash	HF8Q X HF9Q	Quercus	Quercus	A	67	67	0.825
26	T. chumash populations	chumash	chumash	GR8.06Q X 243BSC	Quercus	Ceanothus	A	86	73	0.653
27	T. chumash populations	chumash	chumash	HF2Q X HF2C	Quercus	Ceanothus	P	74	38	-0.266
28	T. chumash populations	chumash	chumash	HF3Q X HF3C	Quercus	Ceanothus	P	69	45	0.92
29	T. chumash populations	chumash	chumash	HF4Q X HF4C	Quercus	Ceanothus	P	64	43	0.201
30	T. chumash populations	chumash	chumash	BA49Q X BA49C	Quercus	Ceanothus	P	76	77	NA
31	T. chumash populations	chumash	chumash	BALDQ X BALDC	Quercus	Ceanothus	P	88	65	-0.266
32	T. chumash populations	chumash	chumash	HFDPDQ X HFDPDM	Quercus	Arctostaphylos	P	67	56	0.545
33	T. podura / T. chumash	podura	chumash	PFC X PFA	Ceanothus	Adenostoma	P	81	60	0.927
34	T. californicum / T. poppensis	californicum	poppensis	LICKQ X INKGRADF	Quercus	Pseudotsuga	A	89	43	0.758
35	T. californicum / T. poppensis	californicum	poppensis	LPQ X LPF	Quercus	Pseudotsuga	P	86	43	0.566
36	T. californicum / T. poppensis	californicum	poppensis	SM1M X SM1RW	Arctostaphylos	Sequoia	P	80	21	0.615
37	T. californicum / T. poppensis	californicum	poppensis	SM1Q X SM2RW	Quercus	Sequoia	P	89	38	0.575
38	T. knulli / T. landelsensis	knulli	landelsensis	BCRW X BCM	Sequoia	Arctostaphylos	A	15	43	-0.333
39	T. knulli / T. petita	knulli	petita	BCEC X 101C	Ceanothus	Ceanothus	A	28	59	0.145
40	T. bartmani / T. podura	bartmani	podura	JENKS X SRHWY1	Pinus	Adenostoma	A	11	60	NA
41	T. bartmani / T. podura	bartmani	podura	GC3Q X GC3WF	Quercus	Abies	P	57	42	NA
42	T. bartmani / T. podura	bartmani	podura	GC3C X GC3CED	Ceanothus	Calocedrus	P	44	54	NA

## Sheet: Supplemenary Data 2
Supplementary Data 2: Summary of locations of all populations analyzed in this study. These are displayed graphically in Fig. S1. Longitude and latitude are given in decimal degrees.
Species	Population	Longitude	Latitude
T. bartmani	GC3C	-116.741	33.8313
T. bartmani	GC3Q	-116.741	33.8313
T. bartmani	JENKS	-116.899	34.1629
T. californicum	LICKQ	-121.651	37.3408
T. californicum	LPQ	-121.945	37.0903
T. californicum	SM1M	-121.726	37.0188
T. californicum	SM1Q	-121.726	37.0188
T. chumash	19.75C	-116.83	33.853
T. chumash	243BSC	-116.79	33.8164
T. chumash	BA49C	-117.641	34.2522
T. chumash	BA49Q	-117.641	34.2522
T. chumash	BALDC	-117.668	34.2211
T. chumash	BALDQ	-117.668	34.2211
T. chumash	BASQ	-117.624	34.2683
T. chumash	BMTC	-116.795	33.8276
T. chumash	GR10.43Q	-117.68	34.2251
T. chumash	GR6.03Q	-117.739	34.2245
T. chumash	GR8.06Q	-117.707	34.2205
T. chumash	HF10Q	-118	34.2942
T. chumash	HF1Q	-117.996	34.2896
T. chumash	HF2C	-117.993	34.2847
T. chumash	HF2Q	-117.993	34.2847
T. chumash	HF3C	-118.093	34.2659
T. chumash	HF3Q	-118.093	34.2659
T. chumash	HF4C	-118.098	34.2654
T. chumash	HF4Q	-118.098	34.2654
T. chumash	HF5Q	-118.104	34.2595
T. chumash	HF6Q	-118.117	34.267
T. chumash	HF7Q	-118.117	34.2679
T. chumash	HF8Q	-118.108	34.2617
T. chumash	HF9Q	-118.054	34.278
T. chumash	HFDPDM	-118.016	34.3408
T. chumash	HFDPDQ	-118.016	34.3408
T. chumash	PFC	-116.839	33.8603
T. cristinae	GI	-119.685	34.4855
T. cristinae	HVA	-119.787	34.4884
T. cristinae	HVC	-119.787	34.4884
T. cristinae	LA	-119.795	34.5077
T. cristinae	LRN	-119.795	34.514
T. cristinae	MA	-119.797	34.5151
T. cristinae	MBOXA	-119.806	34.5035
T. cristinae	MBOXC	-119.806	34.5035
T. cristinae	MC	-119.797	34.5151
T. cristinae	OGA	-119.796	34.5129
T. cristinae	OGC	-119.796	34.5129
T. cristinae	OUTA	-119.842	34.5309
T. cristinae	OUTC	-119.842	34.5309
T. cristinae	P	-119.769	34.4769
T. cristinae	PE	-119.795	34.4913
T. cristinae	PRC	-119.858	34.5333
T. cristinae	R12C	-120.071	34.515
T. cristinae	R12A	-120.071	34.515
T. cristinae	R23A	-120.077	34.5184
T. cristinae	R6C	-120.069	34.513
T. cristinae	VPC	-119.847	34.5324
T. cristinae	WCC	-119.871	34.5053
T. curi	CRA	-120.654	35.3562
T. curi	CRC	-120.654	35.3562
T. curi	CRM	-120.654	35.3562
T. curi	CRQ	-120.654	35.3562
T. knulli	BCEC	-121.599	36.0713
T. knulli	BCRW	-121.599	36.0713
T. knulli	BCTURNC	-121.606	36.0762
T. knulli	BCTURNP	-121.606	36.0762
T. landelsensis	BCM	-121.573	36.0627
T. petita	101C	-121.314	35.7306
T. podura	BMTC	-116.795	33.8273
T. podura	BSC	-116.79	33.8164
T. podura	DZ243	-116.835	33.8564
T. podura	DZRA	-116.835	33.8564
T. podura	GC3CED	-116.741	33.8313
T. podura	GC3WF	-116.741	33.8313
T. podura	PFA	-116.839	33.8603
T. podura	SRHWY1	-116.505	32.8223
T. podura	TPA	-116.842	33.8784
T. poppensis	FISHR4DF	-123.384	38.8875
T. poppensis	FROKF13	-123.384	38.8875
T. poppensis	INKGRADF	-122.444	38.5955
T. poppensis	KM1C	-124.072	40.1375
T. poppensis	KM1DF	-124.072	40.1375
T. poppensis	KM2DF	-124.085	40.1422
T. poppensis	LPF	-121.945	37.0903
T. poppensis	SM1RW	-121.726	37.0188
T. poppensis	SM2RW	-121.726	37.0188
T. poppensis	TBARNF	-123.292	38.6183

## Sheet: Supplementary Data 3
Supplementary Data 3: Sample sizes from the 42 population pairs of Timema examined. Pair numbers correspond to those in Supplementary Data 1. HP1 = number of feeding trials for population 1. HP2 = number of feeding trials for population 2. Tested columns refer to number of mating pairs tested in the no-choice mating trails (F1M1 = female from population 1, male from population 1; F1M2 = female fr…
Pair	HP1	HP2	F1M1	F1M2	F2M1	F2M2	F1M1	F1M2	F2M1	F2M2	DNA1	DNA2
1	174	68	180	42	45	44	53	12	21	18	10	12
2	33	34	NA	NA	NA	NA	NA	NA	NA	NA	9	9
3	159	178	115	50	35	119	46	11	18	43	3	12
4	26	77	26	8	1	38	6	5	0	19	8	7
5	51	127	13	9	24	91	5	4	8	37	4	1
6	27	108	10	9	8	47	1	2	6	20	10	9
7	52	68	42	11	7	3	16	2	2	1	1	7
8	48	109	34	5	8	19	8	4	4	4	13	9
9	16	52	5	1	0	22	3	1	0	11	8	9
10	83	58	34	12	10	14	8	2	4	0	10	5
11	10	57	33	26	20	59	16	7	4	15	NA	1
12	79	204	52	30	38	59	17	10	8	20	7	12
13	10	9	2	4	4	4	0	0	0	1	NA	NA
14	40	55	NA	NA	NA	NA	NA	NA	NA	NA	NA	NA
15	274	343	25	70	30	70	1	9	3	33	NA	NA
16	16	21	NA	NA	NA	NA	NA	NA	NA	NA	NA	NA
17	133	194	61	17	13	11	13	3	7	1	7	3
18	7	7	NA	NA	NA	NA	NA	NA	NA	NA	NA	NA
19	13	5	NA	NA	NA	NA	NA	NA	NA	NA	NA	NA
20	63	40	NA	NA	NA	NA	NA	NA	NA	NA	9	NA
21	70	123	24	3	5	7	2	0	1	3	9	7
22	134	39	NA	NA	NA	NA	NA	NA	NA	NA	9	10
23	205	133	51	20	29	43	3	1	3	2	12	7
24	20	19	NA	NA	NA	NA	NA	NA	NA	NA	6	8
25	58	97	13	7	12	11	5	0	1	1	7	8
26	133	165	35	13	34	42	4	0	5	13	8	14
27	43	66	3	7	2	5	1	3	0	0	6	7
28	67	226	7	4	18	42	3	0	1	11	7	7
29	186	223	15	23	17	19	2	4	1	3	6	5
30	41	43	NA	NA	NA	NA	NA	NA	NA	NA	NA	NA
31	136	91	23	23	8	11	5	3	3	2	9	9
32	137	87	10	4	2	2	6	0	1	1	8	8
33	88	141	32	19	17	19	18	1	0	3		7
34	133	186	47	6	3	15	23	1	0	3	4	6
35	393	101	72	56	21	19	40	9	6	9	11	6
36	255	266	44	43	37	44	15	1	4	0	9	6
37	184	235	48	37	17	24	19	1	3	2	8	8
38	79	77	10	2	5	11	3	0	2	0	7	10
39	60	351	14	21	24	96	8	10	5	22	10	6
40	108	120	NA	NA	NA	NA	NA	NA	NA	NA	7	3
41	141	117	NA	NA	NA	NA	NA	NA	NA	NA	5	6
42	18	26	NA	NA	NA	NA	NA	NA	NA	NA	6	3

## Sheet: Supplementary Data 4
Supplementary Data 4: Summary of genetic distances for population pairs of Timema. Pair numbers correspond to those in Supplementary Data 1. nucDNA are mean patristic distances from the nuclear sequence data. GBS is the estimate of FST for the genomic (GBS) data. GBS populations denotes either the pairs of populations used to estimate FST or NA if FST was inferred based on the relationship betwee…
Pair	nucDNA	GBS	GBS populations
1	0	0.23	NA
2	0	0.25	NA
3	0	0.18	NA
4	0	0.25	NA
5	0	0.19	NA
6	0	0.23	OUTC X OUTA
7	0	0.17	NA
8	0	0.22	NA
9	0	0.21	NA
10	0	0.17	NA
11
12	0.02	0.26	BSC X DZRA
13		0.1	BMTC X DZRA
14
15		0.47	TBARNFX FROKF13
16
17	0	0.13	BCTURNP x BCTURNC
18		0.07	CRC x CRA
19		0.08	CRM X CRQ
20
21	0.03	0.59	GR6.03Q X HF5Q
22	0.02	0.53	NA
23	0.03	0.68	HF6Q X GR10.43Q
24	0.02	0.52	NA
25	0.01	0.31	NA
26	0.02	0.72	GR8.06Q X 243BSC
27	0.02	0.53	NA
28	0	0.24	NA
29	0.01	0.39	NA
30
31	0.01	0.2	BALDQ X BALDC
32	0
33		0.89	PFCchum X PFApod
34	0.04	0.88	NA
35	0.03	0.83	LPQ X LPF
36	0.04	0.83	SM1M X SM1RW
37	0.03	0.82	SM1Q X SM2RW
38	0.04	0.73	BCERW x BCHCM
39	0.01	0.52	BCWPC 101SSC
40	0.02	0.88	JLX SRHWY
41	0.02	0.7	BMCG3WF x BMCG3Q
42	0.02	0.5	NA

## Sheet: Supplementary Data 5
Supplementary Data 5: Demographic parameter estimates from dadi. Pair numbers correspond to those in Supplementary Data 1. The parameters are Theta = 4 Ne mu L (here Ne is the ancestral, reference effective population size), the population split time T_1 (in units of 2Ne generations), the time of secondary contact T_2 (also in units of 2Ne generations), and the asymmetric migration rates M_12 and…
Pair	Species	Populations	Model	Theta	T_1	T_2	M_12	M_21
12	podura	BSC X DZRA	SI	683.97	0.1225	NA	NA	NA
			IM	1025.62	0.5989	NA	0.0252	5.7336
			SC*	896.17	0.9444	0.5393	0.5957	4.9563
13	podura	BMTC X DZRA	SI	774.68	0.0872	NA	NA	NA
			IM*	456.33	3.1894	NA	2.3193	1.0432
			SC	469.29	4.7581	3.2337	2.6104	0.9605
15	poppensis	TBARNFX X FROKF13	SI	5030.4	0.0922	NA	NA	NA
			IM	10452.1	0.7608	NA	1.538	2.0167
			SC*	5445.4	0.2836	0.1148	1.3223	2.0902
17	knulli	BCTURNP X BCTURNC	SI	13106.3	0.0141	NA	NA	NA
			IM	12860.9	0.0164	NA	0.3477	0
			SC*	3546.97	4.9918	0.1302	7.5504	5.6637
18	curi	CRC X CRA	SI	4652.55	0.0068	NA	NA	NA
			IM*	4622.53	0.0103	NA	0.3497	7.5916
			SC	NA	NA	NA	NA	NA
19	curi	CRM X CRQ	SI*	5410.11	0.009	NA	NA	NA
			IM	5402.61	0.0095	NA	1.6661	1.2629
			SC	5409.51	0.0088	0.006	0.0291	0.0027
21	chumash	GR6.03Q X HF5Q	SI	2520.63	0.219	NA	NA	NA
			IM	1964.16	0.7977	NA	0.2697	0.4847
			SC*	1113.59	1.9573	0.1497	0.5395	0.9799
23	chumash	HF6Q X GR10.43Q	SI	2378.75	0.3062	NA	NA	NA
			IM	1813.19	1.0386	NA	0.1689	0.3253
			SC*	1215.07	1.7664	0.2007	0.3165	0.4106
26	chumash	GR8.06Q X 243BSC	SI	2454.53	0.3109	NA	NA	NA
			IM	2261.9	0.9529	NA	0.1289	0.5256
			SC*	771.87	3.938	0.1097	0.4729	0.4135
31	chumash	BALDQ X BALDC	SI	1917.67	0.0029	NA	NA	NA
			IM	1911.52	0.0032	NA	0.0227	0
			SC*	1908.42	0.0029	0	0.0083	0.0003
