# Supplementary material for: Divergent dynamics of sexual and habitat isolation at the transition between stick insect populations and species
Source: Nat Commun. 2024 Mar 13;15:2273. doi: 10.1038/s41467-024-46294-9 (PMC10937975; doi:10.1038/s41467-024-46294-9)
Supplement: Supplementary file 6 — Source Data [file 41467_2024_46294_MOESM6_ESM.xlsx]

## Sheet: Figure3
Pair	Type	Species 1	Species 2	Populations	Host 1	Host 2	Geography	% Pick 1	% Pick 2	Habitat Isolation	Sexual Isolation
1	T. cristinae populations	cristinae	cristinae	VPC X PRC	Ceanothus	Ceanothus	A	91	93	0.02	-0.069
2	T. cristinae populations	cristinae	cristinae	PE X GI	Ceanothus	Ceanothus	A	100	94	0.06	NA
3	T. cristinae populations	cristinae	cristinae	P X LA	Ceanothus	Adenostoma	A	93	66	0.27	0.036
4	T. cristinae populations	cristinae	cristinae	WCC X LRN	Ceanothus	Adenostoma	A	88	82	0.06	0.145
5	T. cristinae populations	cristinae	cristinae	HVC X HVA	Ceanothus	Adenostoma	P	84	75	0.09	0.017
6	T. cristinae populations	cristinae	cristinae	OUTC X OUTA	Ceanothus	Adenostoma	P	89	80	0.09	-0.85
7	T. cristinae populations	cristinae	cristinae	MBOXC X MBOXA	Ceanothus	Adenostoma	P	87	60	0.27	0.345
8	T. cristinae populations	cristinae	cristinae	OGC X OGA	Ceanothus	Adenostoma	P	77	66	0.11	-1.916
9	T. cristinae populations	cristinae	cristinae	MC X MA	Ceanothus	Adenostoma	P	81	62	0.19	NA
10	T. cristinae populations	cristinae	cristinae	R12C X R12A	Ceanothus	Adenostoma	P	88	43	0.45	-1.408
11	T. cristinae populations	cristinae	cristinae	R6C X R23A	Ceanothus	Adenostoma	A	100	47	0.53	0.365
12	T. podura populations	podura	podura	BSC X DZRA	Ceanothus	Adenostoma	A	32	36	0.04	0.183
13	T. podura populations	podura	podura	BMTC X TPA	Ceanothus	Adenostoma	A	0	44	0.44	1
14	T. poppensis populations	poppensis	poppensis	KM2DF X FISHR4DF	Pseudotsuga	Pseudotsuga	A	48	40	0.08	NA
15	T. poppensis populations	poppensis	poppensis	TBARNF X FROKF13	Pseudotsuga	Pseudotsuga	A	53	37	0.16	0.553
16	T. poppensis populations	poppensis	poppensis	KM1C X KM1DF	Ceanothus	Pseudotsuga	P	94	10	0.84	NA
17	T. knulli populations	knulli	knulli	BCTURNP x BCTURNC	Pinus	Ceanothus	P	54	74	0.2	-1.352
18	T. curi populations	curi	curi	CRC X CRA	Ceanothus	Adenostoma	P	57	29	0.28	NA
19	T. curi populations	curi	curi	CRM X CRQ	Arctostaphylos	Quercus	P	31	40	0.09	NA
20	T. chumash populations	chumash	chumash	HF1Q X BASQ	Quercus	Quercus	A	81	70	0.11	NA
21	T. chumash populations	chumash	chumash	GR6.03Q X HF5Q	Quercus	Quercus	A	80	59	0.21	0.609
22	T. chumash populations	chumash	chumash	BMTC X 19.75C	Ceanothus	Ceanothus	A	71	87	0.16	NA
23	T. chumash populations	chumash	chumash	HF6Q X GR10.43Q	Quercus	Quercus	A	68	86	0.18	-0.457
24	T. chumash populations	chumash	chumash	HF7Q X HF10Q	Quercus	Quercus	A	70	68	0.02	NA
25	T. chumash populations	chumash	chumash	HF8Q X HF9Q	Quercus	Quercus	A	67	67	0	0.825
26	T. chumash populations	chumash	chumash	GR8.06Q X 243BSC	Quercus	Ceanothus	A	86	73	0.13	0.653
27	T. chumash populations	chumash	chumash	HF2Q X HF2C	Quercus	Ceanothus	P	74	38	0.36	-0.266
28	T. chumash populations	chumash	chumash	HF3Q X HF3C	Quercus	Ceanothus	P	69	45	0.24	0.92
29	T. chumash populations	chumash	chumash	HF4Q X HF4C	Quercus	Ceanothus	P	64	43	0.21	0.201
30	T. chumash populations	chumash	chumash	BA49Q X BA49C	Quercus	Ceanothus	P	76	77	0.01	NA
31	T. chumash populations	chumash	chumash	BALDQ X BALDC	Quercus	Ceanothus	P	88	65	0.23	-0.266
32	T. chumash populations	chumash	chumash	HFDPDQ X HFDPDM	Quercus	Arctostaphylos	P	67	56	0.11	0.545
33	T. podura / T. chumash	podura	chumash	PFC X PFA	Ceanothus	Adenostoma	P	81	60	0.21	0.927
34	T. californicum / T. poppensis	californicum	poppensis	LICKQ X INKGRADF	Quercus	Pseudotsuga	A	89	43	0.46	0.758
35	T. californicum / T. poppensis	californicum	poppensis	LPQ X LPF	Quercus	Pseudotsuga	P	86	43	0.43	0.566
36	T. californicum / T. poppensis	californicum	poppensis	SM1M X SM1RW	Arctostaphylos	Sequoia	P	80	21	0.59	0.615
37	T. californicum / T. poppensis	californicum	poppensis	SM1Q X SM2RW	Quercus	Sequoia	P	89	38	0.51	0.575
38	T. knulli / T. landelsensis	knulli	landelsensis	BCRW X BCM	Sequoia	Arctostaphylos	A	15	43	0.28	-0.333
39	T. knulli / T. petita	knulli	petita	BCEC X 101C	Ceanothus	Ceanothus	A	28	59	0.31	0.145
40	T. bartmani / T. podura	bartmani	podura	JENKS X SRHWY1	Pinus	Adenostoma	A	11	60	0.49	NA
41	T. bartmani / T. podura	bartmani	podura	GC3Q X GC3WF	Quercus	Abies	P	57	42	0.15	NA
42	T. bartmani / T. podura	bartmani	podura	GC3C X GC3CED	Ceanothus	Calocedrus	P	44	54	0.1	NA

## Sheet: Figure4
Taxon pair type	Species1	Species2	Pop. 1 X Pop. 2	Host 1	Host 2	Geography	mtDNA	nucDNA	GBS	GBS_estimated
1. T. cristinae populations	cristinae	cristinae	VPC X PRC	Ceanothus	Ceanothus1	A	0.0645	0.0035	NA	0.226906
2. T. cristinae populations	cristinae	cristinae	PE X GI	Ceanothus	Ceanothus1	A	0.0861	0.0049	NA	0.25408
3. T. cristinae populations	cristinae	cristinae	P X LA	Ceanothus	Adenostoma	A	0.0705	0.0013	NA	0.184203
4. T. cristinae populations	cristinae	cristinae	WCC X LRN	Ceanothus	Adenostoma	A	0.0762	0.0045	NA	0.246316
5. T. cristinae populations	cristinae	cristinae	HVC X HVA	Ceanothus	Adenostoma	P	0.0741	0.0017	NA	0.191967
6. T. cristinae populations	cristinae	cristinae	OUTC X OUTA	Ceanothus	Adenostoma	P	0.0459	0.0044	0.231724	0.231724
7. T. cristinae populations	cristinae	cristinae	MBOXC X MBOXA	Ceanothus	Adenostoma	P	0.0445	0.0007	NA	0.172557
8. T. cristinae populations	cristinae	cristinae	OGC X OGA	Ceanothus	Adenostoma	P	0.0165	0.0031	NA	0.219142
9. T. cristinae populations	cristinae	cristinae	MC X MA	Ceanothus	Adenostoma	P	0.1134	0.0025	NA	0.207495
10. T. cristinae populations	cristinae	cristinae	R12C X R12A	Ceanothus	Adenostoma	P	0.0363	0.0005	NA	0.168675
11. T. cristinae populations	cristinae	cristinae	R6C X R23A	Ceanothus	Adenostoma	A	NA	NA	NA	NA
12. T. podura populations	podura	podura	BSC X DZRA	Ceanothus	Adenostoma	A	0.0362	0.0194	0.259781	0.259781
13. T. podura populations	podura	podura	BMTC X TPA	Ceanothus	Adenostoma	A	NA	NA	0.097542	0.097542
14. T. poppensis populations	poppensis	poppensis	KM2DF X FISHR4DF	Pseudotsuga	Pseudotsuga2	A	NA	NA	NA	NA
15. T. poppensis populations	poppensis	poppensis	TBARNF X FROKF13	Pseudotsuga	Pseudotsuga2	A	NA	NA	0.465571	0.465571
16. T. poppensis populations	poppensis	poppensis	KM1C X KM1DF	Ceanothus	Pseudotsuga	P	NA	NA	NA	NA
17. T.knulli populations	knulli	knulli	BCTURNP x BCTURNC	Pinus	Ceanothus	P	0.0133	0.0034	0.133414	0.133414
18. T. curi populations	californicum	californicum	CRC X CRA	Ceanothus	Adenostoma	P	NA	NA	0.070167	0.070167
19. T. curi populations	californicum	californicum	CRM X CRQ	Arctostaphylos	Quercus	P	NA	NA	0.076432	0.076432
20. T. chumash populations	chumash	chumash	HF1Q X BASQ	Quercus	Quercus3	A	NA	NA	NA	NA
21. T. chumash populations	chumash	chumash	GR6.03Q X HF5Q	Quercus	Quercus3	A	0.1348	0.0256	0.585044	0.585044
22. T. chumash populations	chumash	chumash	BMTC X 19.75C	Ceanothus	Ceanothus	A	0.0205	0.0193	NA	0.533587
23. T. chumash populations	chumash	chumash	HF6Q X GR10.43Q	Quercus	Quercus3	A	0.0583	0.0332	0.679248	0.679248
24. T. chumash populations	chumash	chumash	HF7Q X HF10Q	Quercus	Quercus3	A	0.066	0.0185	NA	0.518059
25. T. chumash populations	chumash	chumash	HF8Q X HF9Q	Quercus	Quercus3	A	0.0006	0.0079	NA	0.312311
26. T. chumash populations	chumash	chumash	GR8.06Q X 243BSC	Quercus	Ceanothus	A	0.3593	0.0199	0.719454	0.719454
27. T. chumash populations	chumash	chumash	HF2Q X HF2C	Quercus	Ceanothus	P	0.0486	0.0192	NA	0.531646
28. T. chumash populations	chumash	chumash	HF3Q X HF3C	Quercus	Ceanothus	P	0.0002	0.004	NA	0.236611
29. T. chumash populations	chumash	chumash	HF4Q X HF4C	Quercus	Ceanothus	P	0.0136	0.0121	NA	0.393833
30. T. chumash populations	chumash	chumash	BA49Q X BA49C	Quercus	Ceanothus	P	NA	NA	NA	NA
31. T. chumash populations	chumash	chumash	BALDQ X BALDC	Quercus	Ceanothus	P	0.0758	0.0084	0.195403	0.195403
32. T. chumash populations	chumash	chumash	HFDPDQ X HFDPDM	Quercus	Arctostaphylos	P	0.0018	0.0024	NA	NA
33. T.podura / T.chumash	podura	chumash	PFCchum X PFApod	Ceanothus	Adenostoma	P	NA	NA	0.887104	0.887104
34. T.californicum / T.poppensis	californicum	poppensis	LICKQ X INKGRADF	Quercus	Pseudotsuga	A	0.1113	0.0374	NA	0.884911
35. T.californicum / T.poppensis	californicum	poppensis	LPQ X LPF	Quercus	Pseudotsuga	P	0.0175	0.0317	0.830729	0.830729
36. T.californicum / T.poppensis	californicum	poppensis	SM1M X SM1RW	Arctostaphylos	Sequoia	P	0.0648	0.0375	0.828141	0.828141
37. T.californicum / T.poppensis	californicum	poppensis	SM1Q X SM2RW	Quercus	Sequoia	P	0.0779	0.0295	0.820012	0.820012
38. T.knulli / T.landelsensis	knulli	landelsensis	BCRW X BCM	Sequoia	Arctostaphylos	A	0.0769	0.035	0.725271	0.725271
39. T.knulli / T.petita	knulli	petita	BCEC X 101C	Ceanothus	Ceanothus	A	0.076	0.0129	0.524492	0.524492
40. T.bartmani / T.podura	bartmani	podura	JENKS X SRHWY1	Pinus	Adenostoma	A	0.1134	0.0241	0.88332	0.88332
41. T.bartmani / T.podura	bartmani	podura	GC3Q X GC3WF	Quercus	Abies	P	0.0522	0.0183	0.696728	0.696728
42. T.bartmani / T.podura	bartmani	podura	GC3C X GC3CED	Ceanothus	Calocedrus	P	0.0221	0.0177	NA	0.50253

## Sheet: Figure5
Taxon pair type	Species1	Species2	Pop. 1 X Pop. 2	Host 1	Host 2	Geography	PctPick1	PctPick2	HI	SI	GD
1. T. cristinae populations	cristinae	cristinae	VPC X PRC	Ceanothus	Ceanothus1	A	91	93	0.02	-0.069	0.226906
2. T. cristinae populations	cristinae	cristinae	PE X GI	Ceanothus	Ceanothus1	A	100	94	0.06	NA	0.25408
3. T. cristinae populations	cristinae	cristinae	P X LA	Ceanothus	Adenostoma	A	93	66	0.27	0.036	0.184203
4. T. cristinae populations	cristinae	cristinae	WCC X LRN	Ceanothus	Adenostoma	A	88	82	0.06	0.145	0.246316
5. T. cristinae populations	cristinae	cristinae	HVC X HVA	Ceanothus	Adenostoma	P	84	75	0.09	0.017	0.191967
6. T. cristinae populations	cristinae	cristinae	OUTC X OUTA	Ceanothus	Adenostoma	P	89	80	0.09	-0.85	0.231724
7. T. cristinae populations	cristinae	cristinae	MBOXC X MBOXA	Ceanothus	Adenostoma	P	87	60	0.27	0.345	0.172557
8. T. cristinae populations	cristinae	cristinae	OGC X OGA	Ceanothus	Adenostoma	P	77	66	0.11	-1.916	0.219142
9. T. cristinae populations	cristinae	cristinae	MC X MA	Ceanothus	Adenostoma	P	81	62	0.19	NA	0.207495
10. T. cristinae populations	cristinae	cristinae	R12C X R12A	Ceanothus	Adenostoma	P	88	43	0.45	-1.408	0.168675
11. T. cristinae populations	cristinae	cristinae	R6C X R23A	Ceanothus	Adenostoma	A	100	47	0.53	0.365	NA
12. T. podura populations	podura	podura	BSC X DZRA	Ceanothus	Adenostoma	A	32	36	0.04	0.183	0.259781
13. T. podura populations	podura	podura	BMTC X TPA	Ceanothus	Adenostoma	A	0	44	0.44	1	0.097542
14. T. poppensis populations	poppensis	poppensis	KM2DF X FISHR4DF	Pseudotsuga	Pseudotsuga2	A	48	40	0.08	NA	NA
15. T. poppensis populations	poppensis	poppensis	TBARNF X FROKF13	Pseudotsuga	Pseudotsuga2	A	53	37	0.16	0.553	0.465571
16. T. poppensis populations	poppensis	poppensis	KM1C X KM1DF	Ceanothus	Pseudotsuga	P	94	10	0.84	NA	NA
17. T.knulli populations	knulli	knulli	BCTURNP x BCTURNC	Pinus	Ceanothus	P	54	74	0.2	-1.352	0.133414
18. T. curi populations	californicum	californicum	CRC X CRA	Ceanothus	Adenostoma	P	57	29	0.28	NA	0.070167
19. T. curi populations	californicum	californicum	CRM X CRQ	Arctostaphylos	Quercus	P	31	40	0.09	NA	0.076432
20. T. chumash populations	chumash	chumash	HF1Q X BASQ	Quercus	Quercus3	A	81	70	0.11	NA	NA
21. T. chumash populations	chumash	chumash	GR6.03Q X HF5Q	Quercus	Quercus3	A	80	59	0.21	0.609	0.585044
22. T. chumash populations	chumash	chumash	BMTC X 19.75C	Ceanothus	Ceanothus	A	71	87	0.16	NA	0.533587
23. T. chumash populations	chumash	chumash	HF6Q X GR10.43Q	Quercus	Quercus3	A	68	86	0.18	-0.457	0.679248
24. T. chumash populations	chumash	chumash	HF7Q X HF10Q	Quercus	Quercus3	A	70	68	0.02	NA	0.518059
25. T. chumash populations	chumash	chumash	HF8Q X HF9Q	Quercus	Quercus3	A	67	67	0	0.825	0.312311
26. T. chumash populations	chumash	chumash	GR8.06Q X 243BSC	Quercus	Ceanothus	A	86	73	0.13	0.653	0.719454
27. T. chumash populations	chumash	chumash	HF2Q X HF2C	Quercus	Ceanothus	P	74	38	0.36	-0.266	0.531646
28. T. chumash populations	chumash	chumash	HF3Q X HF3C	Quercus	Ceanothus	P	69	45	0.24	0.92	0.236611
29. T. chumash populations	chumash	chumash	HF4Q X HF4C	Quercus	Ceanothus	P	64	43	0.21	0.201	0.393833
30. T. chumash populations	chumash	chumash	BA49Q X BA49C	Quercus	Ceanothus	P	76	77	0.01	NA	NA
31. T. chumash populations	chumash	chumash	BALDQ X BALDC	Quercus	Ceanothus	P	88	65	0.23	-0.266	0.195403
32. T. chumash populations	chumash	chumash	HFDPDQ X HFDPDM	Quercus	Arctostaphylos	P	67	56	0.11	0.545	NA
33. T.podura / T.chumash	podura	chumash	PFCchum X PFApod	Ceanothus	Adenostoma	P	81	60	0.21	0.927	0.887104
34. T.californicum / T.poppensis	californicum	poppensis	LICKQ X INKGRADF	Quercus	Pseudotsuga	A	89	43	0.46	0.758	0.884911
35. T.californicum / T.poppensis	californicum	poppensis	LPQ X LPF	Quercus	Pseudotsuga	P	86	43	0.43	0.566	0.830729
36. T.californicum / T.poppensis	californicum	poppensis	SM1M X SM1RW	Arctostaphylos	Sequoia	P	80	21	0.59	0.615	0.828141
37. T.californicum / T.poppensis	californicum	poppensis	SM1Q X SM2RW	Quercus	Sequoia	P	89	38	0.51	0.575	0.820012
38. T.knulli / T.landelsensis	knulli	landelsensis	BCRW X BCM	Sequoia	Arctostaphylos	A	15	43	0.28	-0.333	0.725271
39. T.knulli / T.petita	knulli	petita	BCEC X 101C	Ceanothus	Ceanothus	A	28	59	0.31	0.145	0.524492
40. T.bartmani / T.podura	bartmani	podura	JENKS X SRHWY1	Pinus	Adenostoma	A	11	60	0.49	NA	0.88332
41. T.bartmani / T.podura	bartmani	podura	GC3Q X GC3WF	Quercus	Abies	P	57	42	0.15	NA	0.696728
42. T.bartmani / T.podura	bartmani	podura	GC3C X GC3CED	Ceanothus	Calocedrus	P	44	54	0.1	NA	0.50253

## Sheet: Figure6
Taxon pair type	Species1	Species2	Pop. 1 X Pop. 2	Host 1	Host 2	Geography	PctPick1	PctPick2	HI	SI
1. T. cristinae populations	cristinae	cristinae	VPC X PRC	Ceanothus	Ceanothus1	A	91	93	0.02	-0.069
2. T. cristinae populations	cristinae	cristinae	PE X GI	Ceanothus	Ceanothus1	A	100	94	0.06	NA
3. T. cristinae populations	cristinae	cristinae	P X LA	Ceanothus	Adenostoma	A	93	66	0.27	0.036
4. T. cristinae populations	cristinae	cristinae	WCC X LRN	Ceanothus	Adenostoma	A	88	82	0.06	0.145
5. T. cristinae populations	cristinae	cristinae	HVC X HVA	Ceanothus	Adenostoma	P	84	75	0.09	0.017
6. T. cristinae populations	cristinae	cristinae	OUTC X OUTA	Ceanothus	Adenostoma	P	89	80	0.09	-0.85
7. T. cristinae populations	cristinae	cristinae	MBOXC X MBOXA	Ceanothus	Adenostoma	P	87	60	0.27	0.345
8. T. cristinae populations	cristinae	cristinae	OGC X OGA	Ceanothus	Adenostoma	P	77	66	0.11	-1.916
9. T. cristinae populations	cristinae	cristinae	MC X MA	Ceanothus	Adenostoma	P	81	62	0.19	NA
10. T. cristinae populations	cristinae	cristinae	R12C X R12A	Ceanothus	Adenostoma	P	88	43	0.45	-1.408
11. T. cristinae populations	cristinae	cristinae	R6C X R23A	Ceanothus	Adenostoma	A	100	47	0.53	0.365
12. T. podura populations	podura	podura	BSC X DZRA	Ceanothus	Adenostoma	A	32	36	0.04	0.183
13. T. podura populations	podura	podura	BMTC X TPA	Ceanothus	Adenostoma	A	0	44	0.44	1
14. T. poppensis populations	poppensis	poppensis	KM2DF X FISHR4DF	Pseudotsuga	Pseudotsuga2	A	48	40	0.08	NA
15. T. poppensis populations	poppensis	poppensis	TBARNF X FROKF13	Pseudotsuga	Pseudotsuga2	A	53	37	0.16	0.553
16. T. poppensis populations	poppensis	poppensis	KM1C X KM1DF	Ceanothus	Pseudotsuga	P	94	10	0.84	NA
17. T.knulli populations	knulli	knulli	BCTURNP x BCTURNC	Pinus	Ceanothus	P	54	74	0.2	-1.352
18. T. curi populations	californicum	californicum	CRC X CRA	Ceanothus	Adenostoma	P	57	29	0.28	NA
19. T. curi populations	californicum	californicum	CRM X CRQ	Arctostaphylos	Quercus	P	31	40	0.09	NA
20. T. chumash populations	chumash	chumash	HF1Q X BASQ	Quercus	Quercus3	A	81	70	0.11	NA
21. T. chumash populations	chumash	chumash	GR6.03Q X HF5Q	Quercus	Quercus3	A	80	59	0.21	0.609
22. T. chumash populations	chumash	chumash	BMTC X 19.75C	Ceanothus	Ceanothus	A	71	87	0.16	NA
23. T. chumash populations	chumash	chumash	HF6Q X GR10.43Q	Quercus	Quercus3	A	68	86	0.18	-0.457
24. T. chumash populations	chumash	chumash	HF7Q X HF10Q	Quercus	Quercus3	A	70	68	0.02	NA
25. T. chumash populations	chumash	chumash	HF8Q X HF9Q	Quercus	Quercus3	A	67	67	0	0.825
26. T. chumash populations	chumash	chumash	GR8.06Q X 243BSC	Quercus	Ceanothus	A	86	73	0.13	0.653
27. T. chumash populations	chumash	chumash	HF2Q X HF2C	Quercus	Ceanothus	P	74	38	0.36	-0.266
28. T. chumash populations	chumash	chumash	HF3Q X HF3C	Quercus	Ceanothus	P	69	45	0.24	0.92
29. T. chumash populations	chumash	chumash	HF4Q X HF4C	Quercus	Ceanothus	P	64	43	0.21	0.201
30. T. chumash populations	chumash	chumash	BA49Q X BA49C	Quercus	Ceanothus	P	76	77	0.01	NA
31. T. chumash populations	chumash	chumash	BALDQ X BALDC	Quercus	Ceanothus	P	88	65	0.23	-0.266
32. T. chumash populations	chumash	chumash	HFDPDQ X HFDPDM	Quercus	Arctostaphylos	P	67	56	0.11	0.545
33. T.podura / T.chumash	podura	chumash	PFCchum X PFApod	Ceanothus	Adenostoma	P	81	60	0.21	0.927
34. T.californicum / T.poppensis	californicum	poppensis	LICKQ X INKGRADF	Quercus	Pseudotsuga	A	89	43	0.46	0.758
35. T.californicum / T.poppensis	californicum	poppensis	LPQ X LPF	Quercus	Pseudotsuga	P	86	43	0.43	0.566
36. T.californicum / T.poppensis	californicum	poppensis	SM1M X SM1RW	Arctostaphylos	Sequoia	P	80	21	0.59	0.615
37. T.californicum / T.poppensis	californicum	poppensis	SM1Q X SM2RW	Quercus	Sequoia	P	89	38	0.51	0.575
38. T.knulli / T.landelsensis	knulli	landelsensis	BCRW X BCM	Sequoia	Arctostaphylos	A	15	43	0.28	-0.333
39. T.knulli / T.petita	knulli	petita	BCEC X 101C	Ceanothus	Ceanothus	A	28	59	0.31	0.145
40. T.bartmani / T.podura	bartmani	podura	JENKS X SRHWY1	Pinus	Adenostoma	A	11	60	0.49	NA
41. T.bartmani / T.podura	bartmani	podura	GC3Q X GC3WF	Quercus	Abies	P	57	42	0.15	NA
42. T.bartmani / T.podura	bartmani	podura	GC3C X GC3CED	Ceanothus	Calocedrus	P	44	54	0.1	NA

## Sheet: Figure7A
Species1	Species1	Populations	GBS FST	Div Time
cristinae	cristinae	OUTC X OUTA	0.23	NA
podura	podura	BSC X DZRA	0.26	2.49
podura	podura	BMTC X DZRA	0.1	1.89
poppensis	poppensis	TBARNFX FROKF13	0.47	1.36
knulli	knulli	BCTURNP x BCTURNC	0.13	NA
curi	curi	CRC x CRA	0.07	NA
curi	curi	CRM X CRQ	0.08	NA
chumash	chumash	GR6.03Q X HF5Q (HF4)	0.59	5.31
chumash	chumash	HF6Q X GR10.43Q	0.68	5.31
chumash	chumash	GR8.06Q X 243BSC	0.72	7.12
chumash	chumash	BALDQ X BALDC	0.2	NA
chumash	podura	PFCchum X PFApod	0.89	18.34
californicum	poppensis	LPQ X LPF	0.83	10.19
californicum	poppensis	SM1M X SM1RW	0.83	10.19
californicum	poppensis	SM1Q X SM2RW	0.82	10.19
knulli	landelsnsis	BCERW x BCHCM	0.73	10.19
knulli	petita	BCWPC 101SSC	0.52	6.77
bartmani	podura	JLX SRHWY	0.88	8.36
bartmani	podura	BMCG3WF x BMCG3Q	0.7	8.36

## Sheet: Figure7B
Species	Populations	GBS_FST	T_im
podura	BSC X DZRA	0.26	0.5989
poppensis	TBARNFX FROKF13	0.47	0.7608
knulli	BCTURNP x BCTURNC	0.13	0.0164
curi	CRC x CRA	0.07	0.0103
curi	CRM X CRQ	0.08	0.0095
chumash	GR6.03Q X HF5Q	0.59	0.7977
chumash	HF6Q X GR10.43Q	0.68	1.0386
chumash	GR8.06Q X 243BSC	0.72	0.9529
chumash	BALDQ X BALDC	0.2	0.0032

## Sheet: SupplementaryFigure2
Species	Populations	GBS_FST	Best_Model	T_iso	T_im	T_sc	Theta_iso	Theta_im	Theta_sc	T_best	Theta_best	m12	m21
podura	BSC X DZRA	0.26	SC	0.1225	0.5989	0.9444	683.97	1025.62	896.17	0.9444	896.17	0.0252	5.7336
podura	BMTC X DZRA	0.1	IM	0.0872	3.1894	4.7581	774.68	456.33	469.29	3.1894	456.33	2.3193	1.0432
poppensis	TBARNFX FROKF13	0.47	SC	0.0922	0.7608	0.2836	5030.4	10452.1	5445.4	0.2836	5445.4	1.538	2.0167
knulli	BCTURNP x BCTURNC	0.13	SC	0.0141	0.0164	4.9918	13106.3	12860.9	3546.97	4.9918	3546.97	0.3477	0
curi	CRC x CRA	0.07	IM	0.0068	0.0103	NA	4652.55	4622.53	NA	0.0103	4622.53	0.3497	7.5916
curi	CRM X CRQ	0.08	SI	0.009	0.0095	0.0088	5410.11	5402.61	5409.51	0.009	5410.11	1.6661	1.2629
chumash	GR6.03Q X HF5Q	0.59	SC	0.219	0.7977	1.9573	2520.63	1964.16	1113.59	1.9573	1113.59	0.2697	0.4847
chumash	HF6Q X GR10.43Q	0.68	SC	0.3062	1.0386	1.7664	2378.75	1813.19	1215.07	1.7664	1215.07	0.1689	0.3253
chumash	GR8.06Q X 243BSC	0.72	SC	0.3109	0.9529	3.938	2454.53	2261.9	771.87	3.938	771.87	0.1289	0.5256
chumash	BALDQ X BALDC	0.2	SI	0.0029	0.0032	0.0029	1917.67	1911.52	1908.42	0.0029	1917.67	0.0227	0

## Sheet: SupplementaryFigure3
Species	Populations	T_im	m12	m21
podura	BSC X DZRA	0.5989	0.0252	5.7336
poppensis	TBARNFX FROKF13	0.7608	1.538	2.0167
knulli	BCTURNP x BCTURNC	0.0164	0.3477	0
curi	CRC x CRA	0.0103	0.3497	7.5916
curi	CRM X CRQ	0.0095	1.6661	1.2629
chumash	GR6.03Q X HF5Q	0.7977	0.2697	0.4847
chumash	HF6Q X GR10.43Q	1.0386	0.1689	0.3253
chumash	GR8.06Q X 243BSC	0.9529	0.1289	0.5256
chumash	BALDQ X BALDC	0.0032	0.0227	0

## Sheet: SupplementaryTables1-2
Taxon pair type	Species1	Species2	Pop. 1 X Pop. 2	Host 1	Host 2	Geography	PctPick1	PctPick2	HI	SI	GD
1. T. cristinae populations	cristinae	cristinae	VPC X PRC	Ceanothus	Ceanothus1	A	91	93	0.02	-0.069	0.226906
2. T. cristinae populations	cristinae	cristinae	PE X GI	Ceanothus	Ceanothus1	A	100	94	0.06	NA	0.25408
3. T. cristinae populations	cristinae	cristinae	P X LA	Ceanothus	Adenostoma	A	93	66	0.27	0.036	0.184203
4. T. cristinae populations	cristinae	cristinae	WCC X LRN	Ceanothus	Adenostoma	A	88	82	0.06	0.145	0.246316
5. T. cristinae populations	cristinae	cristinae	HVC X HVA	Ceanothus	Adenostoma	P	84	75	0.09	0.017	0.191967
6. T. cristinae populations	cristinae	cristinae	OUTC X OUTA	Ceanothus	Adenostoma	P	89	80	0.09	-0.85	0.231724
7. T. cristinae populations	cristinae	cristinae	MBOXC X MBOXA	Ceanothus	Adenostoma	P	87	60	0.27	0.345	0.172557
8. T. cristinae populations	cristinae	cristinae	OGC X OGA	Ceanothus	Adenostoma	P	77	66	0.11	-1.916	0.219142
9. T. cristinae populations	cristinae	cristinae	MC X MA	Ceanothus	Adenostoma	P	81	62	0.19	NA	0.207495
10. T. cristinae populations	cristinae	cristinae	R12C X R12A	Ceanothus	Adenostoma	P	88	43	0.45	-1.408	0.168675
11. T. cristinae populations	cristinae	cristinae	R6C X R23A	Ceanothus	Adenostoma	A	100	47	0.53	0.365	NA
12. T. podura populations	podura	podura	BSC X DZRA	Ceanothus	Adenostoma	A	32	36	0.04	0.183	0.259781
13. T. podura populations	podura	podura	BMTC X TPA	Ceanothus	Adenostoma	A	0	44	0.44	1	0.097542
14. T. poppensis populations	poppensis	poppensis	KM2DF X FISHR4DF	Pseudotsuga	Pseudotsuga2	A	48	40	0.08	NA	NA
15. T. poppensis populations	poppensis	poppensis	TBARNF X FROKF13	Pseudotsuga	Pseudotsuga2	A	53	37	0.16	0.553	0.465571
16. T. poppensis populations	poppensis	poppensis	KM1C X KM1DF	Ceanothus	Pseudotsuga	P	94	10	0.84	NA	NA
17. T.knulli populations	knulli	knulli	BCTURNP x BCTURNC	Pinus	Ceanothus	P	54	74	0.2	-1.352	0.133414
18. T. curi populations	californicum	californicum	CRC X CRA	Ceanothus	Adenostoma	P	57	29	0.28	NA	0.070167
19. T. curi populations	californicum	californicum	CRM X CRQ	Arctostaphylos	Quercus	P	31	40	0.09	NA	0.076432
20. T. chumash populations	chumash	chumash	HF1Q X BASQ	Quercus	Quercus3	A	81	70	0.11	NA	NA
21. T. chumash populations	chumash	chumash	GR6.03Q X HF5Q	Quercus	Quercus3	A	80	59	0.21	0.609	0.585044
22. T. chumash populations	chumash	chumash	BMTC X 19.75C	Ceanothus	Ceanothus	A	71	87	0.16	NA	0.533587
23. T. chumash populations	chumash	chumash	HF6Q X GR10.43Q	Quercus	Quercus3	A	68	86	0.18	-0.457	0.679248
24. T. chumash populations	chumash	chumash	HF7Q X HF10Q	Quercus	Quercus3	A	70	68	0.02	NA	0.518059
25. T. chumash populations	chumash	chumash	HF8Q X HF9Q	Quercus	Quercus3	A	67	67	0	0.825	0.312311
26. T. chumash populations	chumash	chumash	GR8.06Q X 243BSC	Quercus	Ceanothus	A	86	73	0.13	0.653	0.719454
27. T. chumash populations	chumash	chumash	HF2Q X HF2C	Quercus	Ceanothus	P	74	38	0.36	-0.266	0.531646
28. T. chumash populations	chumash	chumash	HF3Q X HF3C	Quercus	Ceanothus	P	69	45	0.24	0.92	0.236611
29. T. chumash populations	chumash	chumash	HF4Q X HF4C	Quercus	Ceanothus	P	64	43	0.21	0.201	0.393833
30. T. chumash populations	chumash	chumash	BA49Q X BA49C	Quercus	Ceanothus	P	76	77	0.01	NA	NA
31. T. chumash populations	chumash	chumash	BALDQ X BALDC	Quercus	Ceanothus	P	88	65	0.23	-0.266	0.195403
32. T. chumash populations	chumash	chumash	HFDPDQ X HFDPDM	Quercus	Arctostaphylos	P	67	56	0.11	0.545	NA
33. T.podura / T.chumash	podura	chumash	PFCchum X PFApod	Ceanothus	Adenostoma	P	81	60	0.21	0.927	0.887104
34. T.californicum / T.poppensis	californicum	poppensis	LICKQ X INKGRADF	Quercus	Pseudotsuga	A	89	43	0.46	0.758	0.884911
35. T.californicum / T.poppensis	californicum	poppensis	LPQ X LPF	Quercus	Pseudotsuga	P	86	43	0.43	0.566	0.830729
36. T.californicum / T.poppensis	californicum	poppensis	SM1M X SM1RW	Arctostaphylos	Sequoia	P	80	21	0.59	0.615	0.828141
37. T.californicum / T.poppensis	californicum	poppensis	SM1Q X SM2RW	Quercus	Sequoia	P	89	38	0.51	0.575	0.820012
38. T.knulli / T.landelsensis	knulli	landelsensis	BCRW X BCM	Sequoia	Arctostaphylos	A	15	43	0.28	-0.333	0.725271
39. T.knulli / T.petita	knulli	petita	BCEC X 101C	Ceanothus	Ceanothus	A	28	59	0.31	0.145	0.524492
40. T.bartmani / T.podura	bartmani	podura	JENKS X SRHWY1	Pinus	Adenostoma	A	11	60	0.49	NA	0.88332
41. T.bartmani / T.podura	bartmani	podura	GC3Q X GC3WF	Quercus	Abies	P	57	42	0.15	NA	0.696728
42. T.bartmani / T.podura	bartmani	podura	GC3C X GC3CED	Ceanothus	Calocedrus	P	44	54	0.1	NA	0.50253

## Sheet: SupplementaryFigure1
Species	Population	Longitude	Latitude
T. bartmani	GC3C	-116.741	33.8313
T. bartmani	GC3Q	-116.741	33.8313
T. bartmani	JENKS	-116.899	34.1629
T. californicum	LICKQ	-121.651	37.3408
T. californicum	LPQ	-121.945	37.0903
T. californicum	SM1M	-121.726	37.0188
T. californicum	SM1Q	-121.726	37.0188
T. chumash	19.75C	-116.83	33.853
T. chumash	243BSC	-116.79	33.8164
T. chumash	BA49C	-117.641	34.2522
T. chumash	BA49Q	-117.641	34.2522
T. chumash	BALDC	-117.668	34.2211
T. chumash	BALDQ	-117.668	34.2211
T. chumash	BASQ	-117.624	34.2683
T. chumash	BMTC	-116.795	33.8276
T. chumash	GR10.43Q	-117.68	34.2251
T. chumash	GR6.03Q	-117.739	34.2245
T. chumash	GR8.06Q	-117.707	34.2205
T. chumash	HF10Q	-118	34.2942
T. chumash	HF1Q	-117.996	34.2896
T. chumash	HF2C	-117.993	34.2847
T. chumash	HF2Q	-117.993	34.2847
T. chumash	HF3C	-118.093	34.2659
T. chumash	HF3Q	-118.093	34.2659
T. chumash	HF4C	-118.098	34.2654
T. chumash	HF4Q	-118.098	34.2654
T. chumash	HF5Q	-118.104	34.2595
T. chumash	HF6Q	-118.117	34.267
T. chumash	HF7Q	-118.117	34.2679
T. chumash	HF8Q	-118.108	34.2617
T. chumash	HF9Q	-118.054	34.278
T. chumash	HFDPDM	-118.016	34.3408
T. chumash	HFDPDQ	-118.016	34.3408
T. chumash	PFC	-116.839	33.8603
T. cristinae	GI	-119.685	34.4855
T. cristinae	HVA	-119.787	34.4884
T. cristinae	HVC	-119.787	34.4884
T. cristinae	LA	-119.795	34.5077
T. cristinae	LRN	-119.795	34.514
T. cristinae	MA	-119.797	34.5151
T. cristinae	MBOXA	-119.806	34.5035
T. cristinae	MBOXC	-119.806	34.5035
T. cristinae	MC	-119.797	34.5151
T. cristinae	OGA	-119.796	34.5129
T. cristinae	OGC	-119.796	34.5129
T. cristinae	OUTA	-119.842	34.5309
T. cristinae	OUTC	-119.842	34.5309
T. cristinae	P	-119.769	34.4769
T. cristinae	PE	-119.795	34.4913
T. cristinae	PRC	-119.858	34.5333
T. cristinae	R12C	-120.071	34.515
T. cristinae	R12A	-120.071	34.515
T. cristinae	R23A	-120.077	34.5184
T. cristinae	R6C	-120.069	34.513
T. cristinae	VPC	-119.847	34.5324
T. cristinae	WCC	-119.871	34.5053
T. curi	CRA	-120.654	35.3562
T. curi	CRC	-120.654	35.3562
T. curi	CRM	-120.654	35.3562
T. curi	CRQ	-120.654	35.3562
T. knulli	BCEC	-121.599	36.0713
T. knulli	BCRW	-121.599	36.0713
T. knulli	BCTURNC	-121.606	36.0762
T. knulli	BCTURNP	-121.606	36.0762
T. landelsensis	BCM	-121.573	36.0627
T. petita	101C	-121.314	35.7306
T. podura	BMTC	-116.795	33.8273
T. podura	BSC	-116.79	33.8164
T. podura	DZ243	-116.835	33.8564
T. podura	DZRA	-116.835	33.8564
T. podura	GC3CED	-116.741	33.8313
T. podura	GC3WF	-116.741	33.8313
T. podura	PFA	-116.839	33.8603
T. podura	SRHWY1	-116.505	32.8223
T. podura	TPA	-116.842	33.8784
T. poppensis	FISHR4DF	-123.384	38.8875
T. poppensis	FROKF13	-123.384	38.8875
T. poppensis	INKGRADF	-122.444	38.5955
T. poppensis	KM1C	-124.072	40.1375
T. poppensis	KM1DF	-124.072	40.1375
T. poppensis	KM2DF	-124.085	40.1422
T. poppensis	LPF	-121.945	37.0903
T. poppensis	SM1RW	-121.726	37.0188
T. poppensis	SM2RW	-121.726	37.0188
T. poppensis	TBARNF	-123.292	38.6183
